# Supplementary material for: Antimalarial drugs and the prevalence of mental and neurological manifestations: A systematic review and meta-analysis
Source: Wellcome Open Res. 2017 Jun 2;2:13. Originally published 2017 Feb 20. [Version 2] doi: 10.12688/wellcomeopenres.10658.2 (PMC5473418; doi:10.12688/wellcomeopenres.10658.2)
Supplement: Supplementary file 2 [file wellcomeopenres-2-12747-s0001.tgz]

Archive with 1 entries (1 files):
- 70e30193-4b80-4d45-8d93-f8a39972c64c.docx
